# Supplementary material for: Who’s Driving? Switch of Drivers in Immunotherapy-Treated Progressing Sinonasal Melanoma
Source: Cancers (Basel). 2021 May 31;13(11):2725. doi: 10.3390/cancers13112725 (PMC8198298; doi:10.3390/cancers13112725)
Supplement: Supplementary file 1 [file cancers-13-02725-s001.zip]

Archive with 1 entries (1 files):
- cancers-1184033-supplementary.pdf
